# Supplementary material for: In silico prediction of potential indigenous microbial biomarkers in Penaeus vannamei identified through meta-analysis and genome-scale metabolic modelling
Source: Environ Microbiome. 2023 Jan 11;18:2. doi: 10.1186/s40793-022-00458-6 (PMC9835370; doi:10.1186/s40793-022-00458-6)
Supplement: Supplementary file 1 — Additional file 1. Table S1. Initial Dataset collected for the study. Table S2. Final Dataset considered for the analysis. Table S3. List of healthy and disease assigned species obtained from BLASTP analysis and subjected to FBA. Table S4. Minimal media components used for building Genome scale metabolic models. Table S5. List of carbon sources used for simulation of models. Table S6. Alpha and Beta diversity indices for Individual datasets. Table S7. Alpha and Beta diversity indices for combined datasets. Table S8. List of Healthy and Disease biomarkers identified with LEfSe. Table S9a. List of Healthy Co-occurring genera identified with HiOrco. Table S9b. Co-ocurring genera identified with HiOrco in disease state. Table S10. List of short-listed communities with growth advantage of healthy species in at least five nutrient environments [file 40793_2022_458_MOESM1_ESM.xlsx]

## Sheet: Info
		Additional file 1
	Table S1	Initial Dataset collected for the study
	Table S2	Final Dataset considered for the analysis
	Table S3	List of healthy and disease assigned species obtained from BLASTP analysis and subjected to FBA
	Table S4	Minimal media components used for building Genome scale metabolic models
	Table S5	List of carbon sources used for simulation of models
	Table S6	Alpha and Beta diversity indices for Individual datasets
	Table S7	Alpha and Beta diversity indices for combined datasets
	Table S8	List of Healthy and Disease biomakers identified with LEfSe
	Table S9a	List of Healthy Co-occuring genera identified with HiOrco
	Table S9b	Co-ocurring genera identified with HiOrco in disease state
	Table S10	List of short-listed communities with growth advantage of healthy species in at least five nutrient environments
									z

## Sheet: Table S1
Table S1: Dataset collected for the study			Table S1: Dataset collected for the study
#	Bioproject_ID	Project_description	# SRA Experiment	Date of Submission	Bioproject Link	Strategy	Instrument	Paired/ unpaired	Source	Publication
1	PRJNA433020	Intestine microbiota of Litopenaeus vannamei	8	2018-02-05	https://www.ncbi.nlm.nih.gov/bioproject/?term=PRJNA433020	WGS	Illumina HiSeq 2500	PAIRED	METAGENOMIC	Shuo Gao, Luqing Pan, Fei Huang, Mengsi Song, Changcheng Tian, Mengyu Zhang, Metagenomic insights into the structure and function of intestinal microbiota of the farmed Pacific white shrimp (Litopenaeus vannamei), Aquaculture, Volume 499, 2019, Pages 109-118, ISSN 0044-8486, https://doi.org/10.1016/j.aquaculture.2018.09.026.
2	PRJDB5739	Disease distrupts shrimp gut community assembly - Interactions between hosts and their associated microbiota	100	2018-07-17	https://www.ncbi.nlm.nih.gov/bioproject/481675	AMPLICON	Illumina MiSeq	SINGLE	METAGENOMIC	Nil
3	PRJNA473127	Intestinal bacteriome of L. vannamei in two different rearing systems and after an oral challenge by WSSV	4	2018-05-25	https://www.ncbi.nlm.nih.gov/bioproject/473127	AMPLICON	Illumina HiSeq 2500	PAIRED	METAGENOMIC	Pilotto M et al., "Exploring the Impact of the Biofloc Rearing System and an Oral WSSV Challenge on the Intestinal Bacteriome of Litopenaeus vannamei", Microorganisms, 2018;6(3)
4	PRJDB5278	Prediction of shrimp disease via the ecological processes and temporal variations of gut microbiota	121	2018-07-22	https://www.ncbi.nlm.nih.gov/bioproject/482333	AMPLICON	Illumina MiSeq	SINGLE	METAGENOMIC	Nil
5	PRJNA627654	Influence of white spot disease in the gut microbiota of shrimp reared in biofloc and clear seawater	25	2020-04-23	https://www.ncbi.nlm.nih.gov/bioproject/627654	AMPLICON	Ion Torrent PGM	SINGLE	METAGENOMIC	De Souza Valente C et al., "White spot syndrome virus (WSSV) disturbs the intestinal microbiota of shrimp (Penaeus vannamei) reared in biofloc and clear seawater", Applied Microbiology and Biotechnology, 2020;104(18):8007-8023
6	PRJNA387510	Microbiome of Pacific Whiteleg shrimp reveals differential bacterial community composition between Wild, Aquacultured and AHPND/EMS outbreak conditions	24	2017-05-23	https://www.ncbi.nlm.nih.gov/bioproject/387510	AMPLICON	Ion Torrent PGM	SINGLE	GENOMIC	Nil
7	PRJNA470996	Difference of gut microbiota in healthy and WSSV infetcted Litopenaeus vannamei	18	2018-05-11	https://www.ncbi.nlm.nih.gov/bioproject/470996	FL-cDNA	Illumina MiSeq	PAIRED	GENOMIC	Nil
8	PRJNA390005	Intestinal microbiota in pacific white shrimp	1	2017-06-11	https://www.ncbi.nlm.nih.gov/bioproject/?term=PRJNA390005	AMPLICON	Illumina HiSeq 2500	PAIRED	METAGENOMIC	Nil
9	PRJNA472192	Hepatopancreas of Litopenaeus vannamei , which was cultured in qingdao.	12	2018-05-20	https://www.ncbi.nlm.nih.gov/bioproject/?term=PRJNA472192	AMPLICON	Illumina MiSeq	PAIRED	METAGENOMIC	Nil
10	PRJEB37200	Bacterial Community Composition in Shrimp Litopenaeus Vannamei during White Faeces Disease Events	80	2020-07-30	https://www.ncbi.nlm.nih.gov/bioproject/649727	AMPLICON	Illumina MiSeq	PAIRED	METAGENOMIC	Nil
11	PRJNA560228	A metagenomic analysis approach for Vibrio diagnostic in Shrimp (Penaeus vannamei) hepatopancreas	3	2019-08-14	https://www.ncbi.nlm.nih.gov/bioproject/560228	AMPLICON	Illumina MiSeq	PAIRED	METAGENOMIC	Nil
12	PRJNA352369	Metagenome isolated from Intestinal Microbiota of Penaeus vannamei	14	2016-11-03	https://www.ncbi.nlm.nih.gov/bioproject/PRJNA352369	WGS	Ion Torrent PGM	SINGLE	METAGENOMIC	Nil
13	PRJNA542015	Pacific white shrimp is one of the most profitable aquaculture animals in the world, which is suffered from a severe disease called white feces syndrome. Shrimps with and without WFS were collected for metagenome analysis.	428	2019-05-08	ID 542015 - BioProject - NCBI (nih.gov)	AMPLICON	Illumina HiSeq 2500	PAIRED	GENOMIC	Huang Z, Zeng S, Xiong J, et al. Microecological Koch's postulates reveal that intestinal microbiota dysbiosis contributes to shrimp white feces syndrome. Microbiome. 2020;8(1):32. Published 2020 Mar 10. doi:10.1186/s40168-020-00802-3

## Sheet: Table S2
Table S2 : Final Dataset included for the analysis
S.No	BioProject	Total No of Samples	Samples Considered	Layout	# Healthy Sample	# Disease Sample				Salinity
1	PRJEB37200	80	40	PE	10	30
2	PRJNA387510	18	18	SE	12 (Healthy & Wild Type)	6
3	PRJNA470996	18	18	PE	8	10
4	PRJNA473127	4	4	PE	2	2				34-35
5	PRJNA627654	20	20	SE	10	10
6	PRJNA542015	428	159	PE	75	84

## Sheet: Table S3
Table S3 : List of Healthy and Disease assigned species used for building genome scale metabolic model
#		Health Species	Accession #	#	Disease Species	Accession #
1		Enterococcus_faecium_isolate_USZ_VRE53_P46	GCF_907177285.1_USZ_VRE53_P46_hybrid_assembly	1	Marinobacter_salinus_Hb8	GCF_001854125.1_ASM185412v1
2		Latilactobacillus_sakei_isolate_MFPB19	GCF_900234405.1_MFPB19A15_assembly_v1	2	Pseudoalteromonas_phenolica_KCTC_12086_I	GCF_001444405.1_ASM144440v1
3		Lactococcus_lactis_subsp_lactis_A12	GCF_900088425.1_A12	3	Marinomonas_sp_FW-1	GCF_005222245.1_ASM522224v1
4		Acinetobacter_calcoaceticus_isolate_Acinetobacter_calcoaceticus_str_2117	GCF_900520355.1_ASM90052035v1	4	Alteromonas_sp_KC14	GCF_016756335.1_ASM1675633v1
5		Acinetobacter_baumannii_NCTC13421	GCF_900478145.1_34555_D01	5	Pseudoalteromonas_sp_R3	GCF_004014715.1_ASM401471v1
6		Lacticaseibacillus_rhamnosus_NCTC13764	GCF_900636965.1_45296_G02	6	Pseudoalteromonas_sp_PS1M3	GCF_016865405.1_ASM1686540v1
7		Lactococcus_garvieae_Lg-Granada	GCF_020341655.1_ASM2034165v1	7	Ruegeria_pomeroyi_DSS-3-B	GCF_018972145.1_ASM1897214v1
8		Bifidobacterium_pseudolongum_49-D-6	GCF_020309985.1_ASM2030998v1	8	Pseudoalteromonas_sp_THAF3	GCF_009363775.1_ASM936377v1
9		Acinetobacter_pseudolwoffii_XMC5X702	GCF_020271765.1_ASM2027176v1	9	Pseudoalteromonas_sp_JSTW	GCF_013423925.1_ASM1342392v1
10		Acinetobacter_johnsonii_CSUSB1	GCF_020162195.1_ASM2016219v1	10	Mesoflavibacter_profundi_YC1039	GCF_014764305.1_ASM1476430v1
11		Lactobacillus_amylovorus_MT30	GCF_020149995.1_ASM2014999v1	11	Alteromonas_macleodii_Te101	GCF_002849875.1_ASM284987v1
12		Acinetobacter_variabilis_FDAARGOS_1487	GCF_020099375.1_ASM2009937v1	12	Mesoflavibacter_sp_SCSIO_43206	GCF_019904215.1_ASM1990421v1
13		Lactobacillus_crispatus_Lc116	GCF_020042225.1_ASM2004222v1	13	Idiomarina_sp_X4	GCF_002808045.1_ASM280804v1
14		Exiguobacterium_acetylicum_EYLC1	GCF_019890935.1_ASM1989093v1	14	Pseudoalteromonas_sp_SiA1_SiA1-1	GCF_018732205.1_ASM1873220v1
15		Acinetobacter_lwoffii_VS15	GCF_019787645.1_ASM1978764v1	15	Synechococcus_sp_CBW1004	GCF_015840715.1_ASM1584071v1
16		Brevundimonas_sp_PAMC22021	GCF_019443405.1_ASM1944340v1	16	Cutibacterium_acnes_SZ2	GCF_011399455.1_ASM1139945v1
17		Acinetobacter_lwoffii_FDAARGOS_1394	GCF_019048525.1_ASM1904852v1	17	Pseudoalteromonas_xiamenensis_STKMTI2	GCF_017638925.1_ASM1763892v1
18		Exiguobacterium_sp_PFWT01	GCF_018255795.1_ASM1825579v1	18	Pseudoalteromonas_shioyasakiensis_SDCH90	GCF_019134595.1_ASM1913459v1
19		Acinetobacter_soli_M3-1-68	GCF_018139125.1_ASM1813912v1	19	Pseudoalteromonas_piratica_OCN003	GCF_000788395.1_ASM78839v1
20		Acinetobacter_junii_INC8271	GCF_018281725.1_ASM1828172v1	20	Halomonas_piezotolerans_HN2	GCF_019443265.1_ASM1944326v1
21		Acinetobacter_indicus_GXNN62X4	GCF_017309445.1_ASM1730944v1	21	ndidatus_Puniceispirillum_marinum_IMCC1322	GCF_000024465.1_ASM2446v1
22		Acinetobacter_johnsonii_XY27	GCF_017068175.1_ASM1706817v1	22	Idiomarina_sp_OT37-5b	GCF_002968395.1_ASM296839v1
23		Acinetobacter_johnsonii_FDAARGOS_1092	GCF_016728805.1_ASM1672880v1	23	Winogradskyella_sp_J14-2	GCF_001971725.1_ASM197172v1
24		Acinetobacter_johnsonii_FDAARGOS_1093	GCF_016725945.1_ASM1672594v1	24	Photobacterium_damselae_9046-81	GCF_009763125.1_ASM976312v1
25		Acinetobacter_johnsonii_FDAARGOS_1094	GCF_016726625.1_ASM1672662v1	25	Psychrosphaera_sp_MTZ26	GCF_017638545.1_ASM1763854v1
26		Brevundimonas_pondensis_LVF1	GCF_017487345.1_ASM1748734v1	26	Photobacterium_damselae_subsp_damselae_KC-Dl-1	GCF_014930975.1_ASM1493097v1
27		Acinetobacter_junii_YR7	GCF_018336855.1_ASM1833685v1	27	Croceimicrobium_hydrocarbonivorans_A20-9	GCF_014524565.1_ASM1452456v1
28		Lactobacillus_taiwanensis_CLG01	GCF_017894345.1_ASM1789434v1	28	Halomonas_sp_PGE1	GCF_013000985.1_ASM1300098v1
29		Lactiplantibacillus_plantarum_DW12	GCF_019425695.1_ASM1942569v1	29	Marinobacter_nauticus_ATCC_49840	GCF_000284615.1_ASM28461v1
30		Limosilactobacillus_mucosae_A1	GCF_013423865.1_ASM1342386v1	30	Halomonas_chromatireducens_AGD_8-3	GCF_001545155.1_ASM154515v1
31		Acinetobacter_sp_NEB_394	GCF_013374795.1_ASM1337479v1	31	Aquiluna_borgnonia_15G-AUS-rot	GCF_013283855.1_ASM1328385v1
32		Lactiplantibacillus_plantarum_subsp_plantarum_G1	GCF_013256965.1_ASM1325696v1	32	Marinobacter_salarius_HL2708#2	GCF_003986605.1_ASM398660v1
33		Lactobacillus_acetotolerans_LJ49	GCF_012848655.1_ASM1284865v1	33	Synechococcus_sp_WH_8101	GCF_014304795.1_ASM1430479v1
34		Lactiplantibacillus_plantarum_MSD1	GCF_019469465.1_ASM1946946v1	34	Synechococcus_sp_BMK-MC-1	GCF_014279955.1_ASM1427995v1
35		Lactobacillus_iners_C0254C1	GCF_011058795.1_ASM1105879v1	35	Pseudoalteromonas_tunicata_D2	GCF_003568825.1_ASM356882v1
36		Brevundimonas_mediterranea_D151-2-6	GCF_011064825.1_ASM1106482v1	36	Pseudoalteromonas_viridis_BBR56	GCF_017742995.1_ASM1774299v1
37		Acinetobacter_sp_YH12138_YH12138_T	GCF_015218525.1_ASM1521852v1	37	Malaciobacter_pacificus_LMG_26638	GCF_004214795.1_ASM421479v1
38		Bacillus_sp_N3536	GCF_009676825.1_ASM967682v1	38	Francisella_sp_LA112445_LA11-2445	GCF_012224145.1_ASM1222414v1
39		Limosilactobacillus_pontis_LP475	GCF_009428965.1_ASM942896v1	39	Halomonas_sp_THAF5a	GCF_009363755.1_ASM936375v1
40		Acinetobacter_schindleri_HZE30-1	GCF_010918895.1_ASM1091889v1	40	Photobacterium_damselae_subsp_piscicida_AS-16-0555-7	GCF_014775695.1_ASM1477569v1
41		Acinetobacter_schindleri_HZE33-1	GCF_010919095.1_ASM1091909v1	41	Altererythrobacter_ishigakiensis_NBRC_107699	GCF_001663155.1_ASM166315v1
42		Acinetobacter_sp_C16S1	GCF_008630915.1_ASM863091v1	42	Pseudoalteromonas_luteoviolacea_S40542	GCF_001750405.1_ASM175040v1
43		Loigolactobacillus_coryniformis_CBA3616	GCF_007954685.1_ASM795468v1	43	Halomonas_sp_Soap_Lake__6	GCF_003031405.1_ASM303140v1
44		Acinetobacter_gyllenbergii_NCCP_16015	GCF_009884295.1_ASM988429v1	44	Alteromonas_macleodii_D7	GCF_001562235.1_ASM156223v1
45		Acinetobacter_tandoii_SE63	GCF_006965565.1_ASM696556v1	45	Mameliella_alba_KU6B	GCF_011405015.1_ASM1140501v1
46		Ligilactobacillus_murinus_V10	GCF_010586905.1_ASM1058690v1	46	Psychrosphaera_aestuarii_PSC101	GCF_017948405.1_ASM1794840v1
47		Stenotrophomonas_maltophilia_sm-RA9	GCF_009676445.1_ASM967644v1	47	Malaciobacter_molluscorum_LMG_25693_CECT_7696	GCF_003544935.1_ASM354493v1
48		Brevundimonas_sp_MF30-B	GCF_004683885.1_ASM468388v1	48	Pontivivens_sp_MT2928	GCF_015679265.1_ASM1567926v1
49		Acinetobacter_johnsonii_M19	GCF_004337595.1_ASM433759v1	49	Idiomarina_piscisalsi_10PY1A	GCF_002211765.1_ASM221176v1
50		Acinetobacter_sp_WCHA55	GCF_002165305.2_ASM216530v2	50	Pacificitalea_manganoxidans_DY25	GCF_002504165.1_ASM250416v1
51		Acinetobacter_haemolyticus_11616	GCF_009892385.1_ASM989238v1	51	Pseudoalteromonas_espejiana_DSM_9414_I	GCF_002221525.1_ASM222152v1
52		Acinetobacter_sp_ACNIH2	GCF_002934965.1_ASM293496v1	52	Halomonas_sp_YLGW01	GCF_014840935.1_ASM1484093v1
53		Lactiplantibacillus_plantarum_LLY-606	GCF_006770505.1_ASM677050v1	53	Pseudoalteromonas_spongiae_SAO4-4	GCF_002814155.1_ASM281415v1
54		Acinetobacter_haemolyticus_XH900	GCF_002813065.1_ASM281306v1	54	Tenacibaculum_mesophilum_DSM_13764	GCF_009362255.1_ASM936225v1
55		Lactococcus_paracarnosus_TMW_21615	GCF_006770285.1_ASM677028v1	55	Winogradskyella_sp_PG-2	GCF_000828715.1_ASM82871v1
56		Lutibacter_profundi_LP1	GCF_001543325.1_ASM154332v1	56	Halomonas_piezotolerans_NBT06E8	GCF_012427705.1_ASM1242770v1
57		Acinetobacter_sp_Tol_5	GCF_019702905.1_ASM1970290v1	57	Celeribacter_indicus_P73	GCF_000819565.1_ASM81956v1
58		Legionella_antarctica_TUM19329	GCF_011764505.1_ASM1176450v1	58	Pontimonas_salivibrio_CL-TW6	GCF_002950575.1_ASM295057v1
59		Rubrobacter_xylanophilus_DSM_994	GCF_000014185.1_ASM1418v1	59	Synechococcus_sp_A15-24	GCF_014280195.1_ASM1428019v1
60		Lactobacillus_reuteristrain_ATCC_5360	GCF_000236455.2_ASM23645v2	60	Candidatus_Pelagibacter_giovannonii_NP1	GCF_012276695.1_ASM1227669v1
61		Lacticaseibacillus_paracasei_isolate_MGYG-HGUT-02388	GCF_902386635.1_UHGG_MGYG-HGUT-02388	61	Halomonas_sp_MCCC_1A13718	GCF_017868935.1_ASM1786893v1
62		Brevundimonas_vancanneytii_NCTC9239	GCF_901421975.1_34410_D01	62	Thalassobius_gelatinovorus_NEB572	GCF_012295595.1_ASM1229559v1
63		Akkermansia_muciniphila_isolate_MGYG-HGUT-02454	GCF_902387255.1_UHGG_MGYG-HGUT-02454	63	Cutibacterium_granulosum_NCTC11865	GCF_900186975.1_50569_F01
64		Lactobacillus_gasseri_isolate_MGYG-HGUT-02387	GCF_902386655.1_UHGG_MGYG-HGUT-02387	64	Halomonas_sp_18071143	GCF_019211725.1_ASM1921172v1
65		Ligilactobacillus_salivarius_isolate_LPM01	GCF_900094615.1_ASM90009461v1
66		Bifidobacterium_catenulatum_isolate_MGYG-HGUT-01490	GCF_902381755.1_UHGG_MGYG-HGUT-01490
67		Bifidobacterium_breve_isolate_MGYG-HGUT-02469	GCF_902387425.1_UHGG_MGYG-HGUT-02469
68		Bifidobacterium_adolescentis_isolate_MGYG-HGUT-02395	GCF_902386735.1_UHGG_MGYG-HGUT-02395
69		Lactobacillus_helveticus_isolate_MGYG-HGUT-02384	GCF_902386585.1_UHGG_MGYG-HGUT-02384

## Sheet: Table S4
Table S4 : Minimal M9 medium components - obtained from media database in CarveMe
			#	Exchange Reactions - ID	Exchange Reactions - Name	Lower bounds(mmol/gDW/hr)	Upper bounds(mmol/gDW/hr)
			1	R_EX_h2o_e	water exchange	-1	1000
			2	R_EX_h_e	hydrogen exchange	-1	1000
			3	R_EX_cl_e	chlorine exchange	-1	1000
			4	R_EX_pi_e	inorganic phosphate exchange	-1	1000
			5	R_EX_nh4_e	ammonia exchange	-1	1000
			6	R_EX_fe3_e	iron exchange	-1	1000
			7	R_EX_k_e	potassum exchange	-1	1000
			8	R_EX_ca2_e	calcium exchange	-1	1000
			9	R_EX_mg2_e	magnesium exchange	-1	1000
			10	R_EX_mn2_e	manganese exchange	-1	1000
			11	R_EX_cobalt2_e	cobalt exchange	-1	1000
			12	R_EX_zn2_e	zinc exchange	-1	1000
			13	R_EX_cu2_e	ccopper exchange	-1	1000
			14	R_EX_fe2_e	iron exchange	-1	1000
			15	R_EX_mobd_e	molybdenium exchange	-1	1000
			16	R_EX_so4_e	sulphare exchange	-1	1000
			17	R_EX_ala__L_e	alanin exchange	-1	1000
			18	R_EX_arg__L_e	arginine exchange	-1	1000
			19	R_EX_asn__L_e	asparagine exchange	-1	1000
			20	R_EX_asp__L_e	aspartate exchange	-1	1000
			21	R_EX_cys__L_e	cysteine exchange	-1	1000
			22	R_EX_gln__L_e	glutamine exchnage	-1	1000
			23	R_EX_glu__L_e	glutamate exchange	-1	1000
			24	R_EX_gly_e	glycine exchange	-1	1000
			25	R_EX_his__L_e	histamine exchange	-1	1000
			26	R_EX_ile__L_e	isoleucine exchange	-1	1000
			27	R_EX_leu__L_e	leucine exchange	-1	1000
			28	R_EX_lys__L_e	lysine exchange	-1	1000
			29	R_EX_met__L_e	metionine exchange	-1	1000
			30	R_EX_phe__L_e	phenylalanine exchange	-1	1000
			31	R_EX_pro__L_e	proline exchange	-1	1000
			32	R_EX_ser__L_e	serine exchange	-1	1000
			33	R_EX_thr__L_e	threonine exchange	-1	1000
			34	R_EX_trp__L_e	tryptophan exchange	-1	1000
			35	R_EX_tyr__L_e	tyrosine exchange	-1	1000
			36	R_EX_val__L_e	valine exchange	-1	1000

## Sheet: Table S5
Table S5: List of carbon / nutrient environments used in the study with the corresponding uptake bounds
	#	Reaction ID	Reaction Name	Lower bounds(mmol/gDW/hr)	Upper bounds(mmol/gDW/hr)
	1	R_EX_glc__D_e	Glucose	-10	-1000
	2	EX_M_sucr_e_pool	Sucrose	-10	-1000
	3	EX_M_fru_e_pool	Fructose	-10	-1000
	4	EX_M_mnl_e_pool	Mannitol	-10	-1000
	5	EX_M_malt_e_pool	Maltose	-10	-1000
	6	EX_M_cellb_e_pool	Cellobiose	-10	-1000
	7	EX_M_tre_e_pool	Trehalose	-10	-1000
	8	EX_M_gal_e_pool	Galactose	-10	-1000
	9	EX_M_man_e_pool	Mannose	-10	-1000
	10	EX_M_acgam_e_pool	N-ACGAM	-10	-1000
	11	EX_M_rib__D_e_pool	Ribose	-10	-1000
	12	EX_M_glcn_e_pool	Glucoronate	-10	-1000
	13	EX_M_lcts_e_pool	Lactose	-10	-1000
	14	EX_M_arab__L_e_pool	Arabinose	-10	-1000
	15	EX_M_malttr_e_pool	Maltotriose	-10	-1000
	16	EX_M_starch1200_e_pool	Starch	-10	-1000
	17	EX_M_amylose300_e_pool	Amylose	-10	-1000

## Sheet: Table S6
Table S6: Analysis of individual studies with QIIME2 for measuring alpha and beta-diversity indices
#	BioProject	p-value(kruskal wallis test) Shannon	p-value (Permanova) uweighted unifrac distance matrix
1	PRJEB37200	0.002	0.001
2	PRJNA387510	0.57 / body site (0.001)	0.13 / 0.014 (body site)
3	PRJNA470996	0.93	0.001
4	PRJNA473127	0.44	0.63
5	PRJNA627654	0.36(subject) & 0.008 (rearingSystem)	0.01
6	PRJNA542015	2.5e-10	0.001

## Sheet: Table S7
Table S7 : Alpha diversity measured with different metrices in healthy and disease state
		Alpha Diversity Indices	Healthy	Disease
		Shannon	5.36±1.47	5.35±1.31
		Observed features	184.86±96.89	140.3±81.28
		chao1	151.74±100.92	164.91±82.85
		ACE	151.75±100.91	164.87±82.68
		Simpson	0.92±0.085	0.92±0.088

## Sheet: Table S8
Table S8: List of Healthy and disease biomarkers identified through LeFSe
Healthy Biomarkers							Disease Biomarkers
#Taxonomy	Log of highest class average	Class	LDA Effect size	p-value			#Taxonomy	Log of highest class average	Class	LDA Effect size	p-value
d__Bacteria_p__Firmicutes_c__Bacilli_o__Mycoplasmatales_f__Mycoplasmataceae_g__Candidatus_Bacilloplasma_s__uncultured_Firmicutes	5.18831	Healthy	4.51698	0.018997			d__Bacteria_p__Proteobacteria_c__Gammaproteobacteria_o__Alteromonadales_f__Alteromonadaceae_g__Alteromonas___	4.89145	Disease	4.58075	6.57368e-08
d__Bacteria_p__Proteobacteria_c__Gammaproteobacteria_o__Pseudomonadales_f__Moraxellaceae_g__Acinetobacter___	4.47311	Healthy	4.06318	0.000477627			d__Bacteria_p__Proteobacteria_c__Gammaproteobacteria_o__Vibrionales_f__Vibrionaceae_g__Photobacterium_s__Photobacterium_damselae	4.6114	Disease	4.32672	0.0189405
d__Bacteria_p__Firmicutes_c__Bacilli_o__Exiguobacterales_f__Exiguobacteraceae_g__Exiguobacterium___	3.71763	Healthy	2.9045	0.0139718			d__Bacteria_p__Proteobacteria_c__Gammaproteobacteria_o__Alteromonadales_f__Pseudoalteromonadaceae_g__Pseudoalteromonas___	4.31542	Disease	3.93844	0.000544152
d__Bacteria_p__Firmicutes_c__Bacilli_o__Lactobacillales_f__Lactobacillaceae_g__Lactobacillus___	3.44834	Healthy	2.77501	0.029494			d__Bacteria_p__Proteobacteria_c__Gammaproteobacteria_o__Oceanospirillales_f__Halomonadaceae_g__Halomonas___	3.89965	Disease	3.63427	0.00771603
d__Bacteria_p__Proteobacteria_c__Alphaproteobacteria_o__Rhodobacterales_f__Rhodobacteraceae_g__Shimia___	3.22583	Healthy	2.77331	0.0213497			d__Bacteria_p__Proteobacteria_c__Gammaproteobacteria_o__Oceanospirillales_f__Marinomonadaceae_g__Marinomonas_s__Marinomonas_communis	3.79461	Disease	3.51151	3.80486e-06
d__Bacteria_p__Proteobacteria_c__Gammaproteobacteria_o__Legionellales_f__Legionellaceae_g__Legionella___	3.03955	Healthy	2.59889	0.00166196			d__Bacteria_p__Proteobacteria_c__Gammaproteobacteria_o__Alteromonadales_f__Pseudoalteromonadaceae_g__Pseudoalteromonas_s__Pseudoalteromonas_phenolica	3.71401	Disease	3.42347	0.000457484
d__Bacteria_p__Patescibacteria_c__Saccharimonadia_o__Saccharimonadales_f__Saccharimonadales_g__Saccharimonadales___	3.23884	Healthy	2.58828	0.0474809			d__Bacteria_p__Proteobacteria_c__Gammaproteobacteria_o__Oceanospirillales_f__Marinomonadaceae_g__Marinomonas___	3.53829	Disease	3.2937	2.31901e-06
d__Bacteria_p__Firmicutes_c__Bacilli_o__Bacillales_f__Planococcaceae_g__Chryseomicrobium___	3.29492	Healthy	2.55159	0.0168128			d__Bacteria_p__Actinobacteriota_c__Actinobacteria_o__Nitriliruptorales_f__Nitriliruptoraceae_g__Nitriliruptoraceae___	3.55703	Disease	3.27231	2.2339e-06
d__Bacteria_p__Actinobacteriota_c__Actinobacteria_o__Bifidobacteriales_f__Bifidobacteriaceae_g__Bifidobacterium___	2.97671	Healthy	2.52001	0.0089015			d__Bacteria_p__Proteobacteria_c__Gammaproteobacteria_o__Alteromonadales_f__Pseudoalteromonadaceae_g__Psychrosphaera_s__uncultured_bacterium	3.59304	Disease	3.25444	1.64863e-05
d__Bacteria_p__Patescibacteria_c__Gracilibacteria_o__JGI_0000069_P22_f__JGI_0000069_P22_g__JGI_0000069_P22___	2.91972	Healthy	2.39476	0.0317431			d__Bacteria_p__Proteobacteria_c__Gammaproteobacteria_o__Alteromonadales_f__Alteromonadaceae_g__Aestuariibacter_s__Aestuariibacter_aggregatus	3.48149	Disease	3.20527	3.80486e-06
d__Bacteria_p__Proteobacteria_c__Alphaproteobacteria_o__Caulobacterales_f__Caulobacteraceae_g__Brevundimonas___	2.98667	Healthy	2.30569	0.0372364			d__Bacteria_p__Patescibacteria_c__Parcubacteria_o__GWA2_38_13b_f__GWA2_38_13b_g__GWA2_38_13b_s__uncultured_organism	3.32696	Disease	3.13094	5.145e-07
d__Bacteria_p__Bacteroidota_c__Bacteroidia_o__Flavobacteriales_f__Flavobacteriaceae_g__Actibacter___	2.60967	Healthy	2.28416	0.000962315			d__Bacteria_p__Actinobacteriota_c__Acidimicrobiia_o__Actinomarinales_f__Actinomarinaceae_g__Candidatus_Actinomarina___	3.27147	Disease	3.11566	3.80486e-06
d__Bacteria_p__Firmicutes_c__Clostridia_o__Clostridia_UCG_014_f__Clostridia_UCG_014_g__Clostridia_UCG_014___	2.7069	Healthy	2.26004	0.00108662			d__Bacteria_p__Bacteroidota_c__Bacteroidia_o__Flavobacteriales_f__Cryomorphaceae_g__Owenweeksia_s__Cryomorphaceae_bacterium	3.30801	Disease	3.1117	2.67143e-05
d__Bacteria_p__Bacteroidota_c__Bacteroidia_o__Flavobacteriales_f__Flavobacteriaceae_g__Lutibacter___	2.56942	Healthy	2.24459	0.00433537			d__Bacteria_p__Proteobacteria_c__Gammaproteobacteria_o__Oceanospirillales_f__Saccharospirillaceae_g__Oleibacter_s__Oleibacter_marinus	3.28633	Disease	3.10297	2.67143e-05
d__Bacteria_p__Proteobacteria_c__Gammaproteobacteria_o__Xanthomonadales_f__Xanthomonadaceae_g__Stenotrophomonas_s__Stenotrophomonas_koreensis	3.17239	Healthy	2.24214	0.0446884			d__Bacteria_p__Proteobacteria_c__Gammaproteobacteria_o__Oceanospirillales_f__Litoricolaceae_g__Litoricola_s__uncultured_bacterium	3.12092	Disease	3.06034	1.64863e-05
d__Bacteria_p__Proteobacteria_c__Gammaproteobacteria_o__Run_SP154_f__Run_SP154_g__Run_SP154_s__uncultured_gamma	2.7424	Healthy	2.23279	0.00191352			d__Bacteria_p__Proteobacteria_c__Alphaproteobacteria_o__Rhizobiales_f__Stappiaceae_g__Stappiaceae_s__uncultured_bacterium	3.18974	Disease	3.05477	1.40871e-06
d__Bacteria_p__Proteobacteria_c__Gammaproteobacteria_o__PLTA13_f__PLTA13_g__PLTA13_s__uncultured_gamma	2.84861	Healthy	2.23183	0.029596			d__Bacteria_p__Bacteroidota_c__Bacteroidia_o__Flavobacteriales_f__Flavobacteriaceae_g__Tenacibaculum_s__Cytophaga_sp_	2.47826	Disease	2.99586	0.000728822
d__Bacteria_p__Firmicutes_c__Bacilli_o__Lactobacillales_f__Streptococcaceae_g__Lactococcus___	2.87413	Healthy	2.22776	0.0127088			d__Bacteria_p__Bacteroidota_c__Bacteroidia_o__Sphingobacteriales_f__NS11_12_marine_group_g__NS11_12_marine_group_s__uncultured_Flavobacteriales	3.05664	Disease	2.99525	6.22245e-06
d__Bacteria_p__Firmicutes_c__Bacilli_o__Lactobacillales_f__Enterococcaceae_g__Enterococcus___	2.56052	Healthy	2.18735	0.033508			d__Bacteria_p__Proteobacteria_c__Gammaproteobacteria_o__Oceanospirillales_f__Oleiphilaceae_g__Oleiphilus___	2.88544	Disease	2.98624	1.64863e-05
d__Bacteria_p__Desulfobacterota_c__Syntrophobacteria_o__Syntrophobacterales_f__Syntrophobacteraceae_g__Desulforhabdus_s__unidentified_sulfate_reducing	2.61289	Healthy	2.15688	0.00165347			d__Bacteria_p__Proteobacteria_c__Gammaproteobacteria_o__Cellvibrionales_f__Porticoccaceae_g__C1_B045___	2.03423	Disease	2.9752	0.000728822
d__Bacteria_p__Methylomirabilota_c__Methylomirabilia_o__Rokubacteriales_f__Rokubacteriales_g__Rokubacteriales_s__uncultured_bacterium	2.52134	Healthy	2.13682	0.0175994			d__Bacteria_p__Bacteroidota_c__Bacteroidia_o__Flavobacteriales_f__Flavobacteriaceae_g__Seonamhaeicola_s__uncultured_bacterium	3.10023	Disease	2.97255	3.80486e-06
d__Bacteria_p__Deferrisomatota_c__Defferrisomatia_o__Defferrisomatales_f__Defferrisomataceae_g__Deferrisoma_s__uncultured_Syntrophobacterales	2.8151	Healthy	2.0921	0.0202249			d__Bacteria_p__Bacteroidota_c__Rhodothermia_o__Balneolales_f__Balneolaceae_g__Balneola___	3.01631	Disease	2.96347	1.0144e-05
d__Bacteria_p__Proteobacteria_c__Gammaproteobacteria_o__Gammaproteobacteria_Incertae_Sedis_f__Unknown_Family_g__Acidibacter___	2.66116	Healthy	2.0669	0.0421971			d__Bacteria_p__SAR324_clade_Marine_group_B__c__SAR324_clade_Marine_group_B__o__SAR324_clade_Marine_group_B__f__SAR324_clade_Marine_group_B__g__SAR324_clade_Marine_group_B__s__uncultured_marine	2.12542	Disease	2.93715	0.00463495
d__Bacteria_p__Proteobacteria_c__Gammaproteobacteria_o__Oceanospirillales_f__Hahellaceae_g__Hahella_s__uncultured_bacterium	2.44147	Healthy	2.06494	0.00327437			d__Bacteria_p__Bacteroidota_c__Bacteroidia_o__Sphingobacteriales_f__NS11_12_marine_group_g__NS11_12_marine_group___	2.67994	Disease	2.92291	4.3164e-05
d__Bacteria_p__Cyanobacteria_c__Cyanobacteriia_o__Phormidesmiales_f__Phormidesmiaceae_g__Phormidesmis_ANT_LACV5_1___	2.39172	Healthy	2.06141	0.000294585			d__Bacteria_p__Proteobacteria_c__Alphaproteobacteria_o__SAR11_clade_f__Clade_II_g__Clade_II_s__unidentified_marine	2.0552	Disease	2.9107	0.000728822
d__Bacteria_p__Proteobacteria_c__Gammaproteobacteria_o__Competibacterales_f__Competibacteraceae_g__Candidatus_Competibacter___	2.38449	Healthy	2.0535	0.00146086			d__Bacteria_p__Proteobacteria_c__Alphaproteobacteria_o__Rhodobacterales_f__Rhodobacteraceae_g__Aestuariicoccus___	2.93604	Disease	2.90934	0.000111777
d__Bacteria_p__Verrucomicrobiota_c__Verrucomicrobiae_o__Verrucomicrobiales_f__Akkermansiaceae_g__Akkermansia___	2.54865	Healthy	2.05095	0.0156103			d__Bacteria_p__Proteobacteria_c__Alphaproteobacteria_o__Rhodobacterales_f__Rhodobacteraceae_g__Marivita___	2.90236	Disease	2.90403	6.22245e-06
d__Bacteria_p__Actinobacteriota_c__Rubrobacteria_o__Rubrobacterales_f__Rubrobacteriaceae_g__Rubrobacter___	2.84488	Healthy	2.04661	0.0156777			d__Bacteria_p__Bacteroidota_c__Bacteroidia_o__Flavobacteriales_f__Flavobacteriaceae_g__Aureimarina___	2.23738	Disease	2.8993	0.00463495
d__Bacteria_p__Chloroflexi_c__Anaerolineae_o__RBG_13_54_9_f__RBG_13_54_9_g__RBG_13_54_9___	2.63102	Healthy	2.04159	0.0227474			d__Bacteria_p__Proteobacteria_c__Gammaproteobacteria_o__Francisellales_f__Francisellaceae_g__Francisella___	2.08306	Disease	2.89139	0.00184132
d__Bacteria_p__Proteobacteria_c__Alphaproteobacteria_o__Rickettsiales_f__Rickettsiaceae_g__Candidatus_Megaira___	2.37756	Healthy	2.03703	0.000476008			d__Bacteria_p__Proteobacteria_c__Gammaproteobacteria_o__Burkholderiales_f__Methylophilaceae_g__OM43_clade___	2.60613	Disease	2.88901	6.22245e-06
d__Bacteria_p__Acidobacteriota_c__Vicinamibacteria_o__Vicinamibacterales_f__Vicinamibacteraceae_g__Vicinamibacteraceae___	2.43727	Healthy	2.00557	0.0080957			d__Bacteria_p__Bacteroidota_c__Bacteroidia_o__Flavobacteriales_f__Flavobacteriaceae_g__Flavobacteriaceae_s__Robertkochia_marina	2.64744	Disease	2.88786	1.64863e-05
d__Bacteria_p__Bacteroidota_c__Ignavibacteria_o__Ignavibacteriales_f__Ignavibacteriaceae_g__Ignavibacterium___	2.39919	Healthy	2.00279	0.0101474			d__Bacteria_p__Proteobacteria_c__Gammaproteobacteria_o__Oceanospirillales_f__Saccharospirillaceae_g__Oleibacter___	2.84679	Disease	2.88596	6.95513e-05
							d__Bacteria_p__Planctomycetota_c__Planctomycetes_o__Planctomycetales_f__Rubinisphaeraceae_g__Planctomicrobium_s__uncultured_bacterium	2.74246	Disease	2.87917	2.31901e-06
							d__Bacteria_p__Proteobacteria_c__Alphaproteobacteria_o__Rhodobacterales_f__Rhodobacteraceae_g__HIMB11___	2.52582	Disease	2.87901	0.00184132
							d__Bacteria_p__Actinobacteriota_c__Actinobacteria_o__Micrococcales_f__Microbacteriaceae_g__DS001_s__marine_metagenome	2.86371	Disease	2.86596	6.22245e-06
							d__Bacteria_p__Patescibacteria_c__Parcubacteria_o__Candidatus_Kaiserbacteria_f__Candidatus_Kaiserbacteria_g__Candidatus_Kaiserbacteria_s__uncultured_organism	2.38167	Disease	2.86	6.95513e-05
							d__Bacteria_p__Actinobacteriota_c__Actinobacteria_o__PeM15_f__PeM15_g__PeM15_s__marine_metagenome	2.85267	Disease	2.84425	1.64863e-05
							d__Bacteria_p__Proteobacteria_c__Gammaproteobacteria_o__Oceanospirillales_f__Pseudohongiellaceae_g__Pseudohongiella_s__uncultured_organism	2.15194	Disease	2.84048	0.00115921
							d__Bacteria_p__Bacteroidota_c__Bacteroidia_o__Flavobacteriales_f__Flavobacteriaceae_g__Aurantivirga___	2.30834	Disease	2.83698	0.00184132
							d__Bacteria_p__Patescibacteria_c__WWE3_o__WWE3_f__WWE3_g__WWE3___	2.46593	Disease	2.83522	0.000111777
							d__Bacteria_p__Proteobacteria_c__Alphaproteobacteria_o__Rhodobacterales_f__Rhodobacteraceae_g__Nautella___	2.41775	Disease	2.83326	0.000111777
							d__Bacteria_p__Bacteroidota_c__Bacteroidia_o__Flavobacteriales_f__Crocinitomicaceae_g__Crocinitomix_s__unidentified_marine	2.90492	Disease	2.83115	6.22245e-06
							d__Bacteria_p__Proteobacteria_c__Gammaproteobacteria_o__Oceanospirillales_f__Alcanivoracaceae1_g__Alcanivorax_s__soda_lake	2.74753	Disease	2.82012	8.52822e-07
							d__Bacteria_p__Cyanobacteria_c__Cyanobacteriia_o__Synechococcales_f__Cyanobiaceae_g__Synechococcus_CC9902___	2.77387	Disease	2.81314	1.64863e-05
							d__Bacteria_p__Proteobacteria_c__Alphaproteobacteria_o__SAR11_clade_f__Clade_III_g__Clade_III___	2.30389	Disease	2.80771	4.3164e-05
							d__Bacteria_p__Proteobacteria_c__Gammaproteobacteria_o__Alteromonadales_f__Alteromonadaceae_g__Alteromonas_s__bacterium_RFB	2.3456	Disease	2.7952	0.000179197
							d__Bacteria_p__Bacteroidota_c__Bacteroidia_o__Flavobacteriales_f__Flavobacteriaceae_g__Hoppeia_s__uncultured_bacterium	2.21258	Disease	2.78272	4.3164e-05
							d__Bacteria_p__Campilobacterota_c__Campylobacteria_o__Campylobacterales_f__Arcobacteraceae_g__Malaciobacter_s__uncultured_bacterium	2.27022	Disease	2.78021	0.00184132
							d__Bacteria_p__Proteobacteria_c__Gammaproteobacteria_o__Cellvibrionales_f__Cellvibrionaceae_g__Cellvibrionaceae_s__uncultured_bacterium	2.55488	Disease	2.77934	0.00463495
							d__Bacteria_p__Proteobacteria_c__Alphaproteobacteria_o__Sphingomonadales_f__Sphingomonadaceae_g__Altererythrobacter_s__Altererythrobacter_ishigakiensis	2.28715	Disease	2.77327	4.3164e-05
							d__Bacteria_p__Proteobacteria_c__Gammaproteobacteria_o__Oceanospirillales_f__Saccharospirillaceae_g__Litoribrevibacter_s__Litoribrevibacter_euphylliae	2.3582	Disease	2.76659	0.000728822
							d__Bacteria_p__Proteobacteria_c__Alphaproteobacteria_o__Rickettsiales_f__SM2D12_g__SM2D12___	2.02217	Disease	2.76102	0.000179197
							d__Bacteria_p__Bacteroidota_c__Bacteroidia_o__Flavobacteriales_f__Flavobacteriaceae_g__Winogradskyella_s__Winogradskyella_aquimaris	2.20947	Disease	2.74496	0.00184132
							d__Bacteria_p__Proteobacteria_c__Alphaproteobacteria_o__Puniceispirillales_f__SAR116_clade_g__SAR116_clade___	2.13306	Disease	2.73941	0.000728822
							d__Bacteria_p__Actinobacteriota_c__Actinobacteria_o__Nitriliruptorales_f__Nitriliruptoraceae_g__Nitriliruptoraceae_s__soda_lake	2.36245	Disease	2.73561	0.000179197
							d__Bacteria_p__Proteobacteria_c__Gammaproteobacteria_o__Alteromonadales_f__Marinobacteraceae_g__Marinobacter___	2.12016	Disease	2.72904	0.00115921
							d__Bacteria_p__Proteobacteria_c__Alphaproteobacteria_o__SAR11_clade_f__Clade_I_g__Clade_Ia___	2.19173	Disease	2.71932	0.000286623
							d__Bacteria_p__Proteobacteria_c__Gammaproteobacteria_o__Alteromonadales_f__Idiomarinaceae_g__Idiomarina___	2.68143	Disease	2.64666	1.64863e-05
							d__Bacteria_p__Proteobacteria_c__Gammaproteobacteria_o__Burkholderiales_f__Chitinibacteraceae_g__Chitinilyticum___	3.15704	Disease	2.64096	0.00791236
							d__Bacteria_p__Bacteroidota_c__Bacteroidia_o__Flavobacteriales_f__Crocinitomicaceae_g__Salinirepens_s__uncultured_Bacteroidetes	2.09149	Disease	2.63883	6.95513e-05
							d__Bacteria_p__Proteobacteria_c__Gammaproteobacteria_o__Alteromonadales_f__Marinobacteraceae_g__Marinobacter_s__Marinobacter_salsuginis	1.96159	Disease	2.63733	0.000457484
							d__Bacteria_p__Planctomycetota_c__Phycisphaerae_o__Phycisphaerales_f__Phycisphaeraceae_g__CL500_3_s__uncultured_bacterium	2.85028	Disease	2.60773	3.19187e-05
							d__Bacteria_p__Actinobacteriota_c__Actinobacteria_o__Propionibacteriales_f__Propionibacteriaceae_g__Cutibacterium___	2.98241	Disease	2.53375	0.00276037
							d__Bacteria_p__Actinobacteriota_c__Actinobacteria_o__Micrococcales_f__Microbacteriaceae_g__Candidatus_Aquiluna___	2.90029	Disease	2.51402	0.0011108
							d__Bacteria_p__Bacteroidota_c__Bacteroidia_o__Flavobacteriales_f__Flavobacteriaceae_g__Winogradskyella___	2.27396	Disease	2.51192	0.000111777
							d__Bacteria_p__Bacteroidota_c__Bacteroidia_o__Flavobacteriales_f__Flavobacteriaceae_g__Mesoflavibacter___	2.90059	Disease	2.47299	0.000242649
							d__Bacteria_p__Patescibacteria_c__Parcubacteria_o__GWA2_38_13b_f__GWA2_38_13b_g__GWA2_38_13b_s__uncultured_bacterium	2.17486	Disease	2.45513	0.000457484
							d__Bacteria_p__Firmicutes_c__Bacilli_o__Erysipelotrichales_f__Erysipelotrichaceae_g__ZOR0006_s__Cetobacterium_sp_	2.83345	Disease	2.39455	0.0395113
							d__Bacteria_p__Cyanobacteria_c__Cyanobacteriia_o__Synechococcales_f__Cyanobiaceae_g__Cyanobium_PCC_6307_s__metagenome	2.93596	Disease	2.38635	0.0479802
							d__Bacteria_p__Actinobacteriota_c__Acidimicrobiia_o__Microtrichales_f__Microtrichaceae_g__Sva0996_marine_group_s__uncultured_Verrucomicrobiales	2.68858	Disease	2.32624	0.00035731
							d__Bacteria_p__Bacteroidota_c__Bacteroidia_o__Flavobacteriales_f__NS9_marine_group_g__NS9_marine_group_s__uncultured_Flavobacterium	2.61036	Disease	2.29317	6.22245e-06
							d__Bacteria_p__Bdellovibrionota_c__Bdellovibrionia_o__Bacteriovoracales_f__Bacteriovoracaceae_g__Peredibacter___	2.3956	Disease	2.27508	0.000617323
							d__Bacteria_p__Proteobacteria_c__Gammaproteobacteria_o__Oceanospirillales_f__Litoricolaceae_g__Litoricola___	2.23093	Disease	2.1764	0.00292207

## Sheet: Table S9a
Table S9a : List of Healthy Co-occuring genera identified with HiOrco
Heatlhy Species	Size_2	Size_3	Size_4	Size_5	Size_6	Size_7	Size_8	Size_9	Size_10	Size_11	Size_12	Size_13	Size_14	Size_15
d__Bacteria;p__Actinobacteriota;c__Rubrobacteria;o__Rubrobacterales;f__Rubrobacteriaceae;g__Rubrobacter;__	0	9	23	32	50	66	59	69	78	83	80	79	87	87
d__Bacteria;p__Chloroflexi;c__Anaerolineae;o__RBG-13-54-9;f__RBG-13-54-9;g__RBG-13-54-9;__	16	46	56	68	75	84	80	89	85	85	84	84	88	86
d__Bacteria;p__Deferrisomatota;c__Defferrisomatia;o__Defferrisomatales;f__Defferrisomataceae;g__Deferrisoma;s__uncultured_Syntrophobacterales	1	13	25	29	50	58	70	77	85	91	84	86	88	86
d__Bacteria;p__Firmicutes;c__Bacilli;o__Bacillales;f__Planococcaceae;g__Chryseomicrobium;__	0	9	28	43	53	67	63	74	83	91	89	87	89	90
d__Bacteria;p__Firmicutes;c__Bacilli;o__Exiguobacterales;f__Exiguobacteraceae;g__Exiguobacterium;__	0	18	40	52	45	54	59	74	82	83	79	88	88	88
d__Bacteria;p__Firmicutes;c__Bacilli;o__Lactobacillales;f__Lactobacillaceae;g__Lactobacillus;__	2	9	9	19	41	66	78	71	84	84	80	83	87	90
d__Bacteria;p__Patescibacteria;c__Saccharimonadia;o__Saccharimonadales;f__Saccharimonadales;g__Saccharimonadales;__	6	16	25	31	50	45	57	80	85	91	84	79	86	87
d__Bacteria;p__Proteobacteria;c__Gammaproteobacteria;o__PLTA13;f__PLTA13;g__PLTA13;s__uncultured_gamma	11	39	59	63	77	79	98	96	97	97	82	82	85	91
d__Bacteria;p__Proteobacteria;c__Gammaproteobacteria;o__Pseudomonadales;f__Moraxellaceae;g__Acinetobacter;__	0	13	39	57	50	58	70	81	85	85	79	75	89	89
d__Bacteria;p__Proteobacteria;c__Gammaproteobacteria;o__Run-SP154;f__Run-SP154;g__Run-SP154;s__uncultured_gamma	14	32	42	36	32	33	40	48	68	82	83	89	88	87
d__Bacteria;p__Desulfobacterota;c__Syntrophobacteria;o__Syntrophobacterales;f__Syntrophobacteraceae;g__Desulforhabdus;s__unidentified_sulfate-reducing	15	21	6	15	33	41	38	30	32	42	25	4	0	0
d__Bacteria;p__Firmicutes;c__Bacilli;o__Lactobacillales;f__Streptococcaceae;g__Lactococcus;__	0	7	7	8	6	12	21	24	31	27	11	0	0	0
d__Bacteria;p__Proteobacteria;c__Gammaproteobacteria;o__Legionellales;f__Legionellaceae;g__Legionella;__	13	30	27	34	31	22	41	35	42	60	70	80	87	89
d__Bacteria;p__Proteobacteria;c__Gammaproteobacteria;o__Oceanospirillales;f__Hahellaceae;g__Hahella;s__uncultured_bacterium	12	11	0	2	0	0	2	2	6	11	49	76	87	88
d__Bacteria;p__Bacteroidota;c__Ignavibacteria;o__Ignavibacteriales;f__Ignavibacteriaceae;g__Ignavibacterium;__	12	0	0	0	0	0	3	19	24	26	12	2	0	0
d__Bacteria;p__Proteobacteria;c__Gammaproteobacteria;o__Xanthomonadales;f__Xanthomonadaceae;g__Stenotrophomonas;s__Stenotrophomonas_koreensis	2	2	0	0	1	8	15	13	9	14	10	3	0	0
d__Bacteria;p__Firmicutes;c__Bacilli;o__Lactobacillales;f__Enterococcaceae;g__Enterococcus;__	8	0	0	0	0	0	0	3	14	18	8	0	0	0
d__Bacteria;p__Actinobacteriota;c__Actinobacteria;o__Bifidobacteriales;f__Bifidobacteriaceae;g__Bifidobacterium;__	9	1	0	0	0	0	2	3	2	13	54	71	89	90
d__Bacteria;p__Acidobacteriota;c__Vicinamibacteria;o__Vicinamibacterales;f__Vicinamibacteraceae;g__Vicinamibacteraceae;__	8	2	0	0	0	0	0	3	3	4	0	0	0	0
d__Bacteria;p__Proteobacteria;c__Alphaproteobacteria;o__Caulobacterales;f__Caulobacteraceae;g__Brevundimonas;__	8	16	11	9	6	7	4	5	2	1	0	0	0	0
d__Bacteria;p__Bacteroidota;c__Bacteroidia;o__Flavobacteriales;f__Flavobacteriaceae;g__Actibacter;__	10	1	0	0	0	0	0	2	1	1	1	0	0	43
d__Bacteria;p__Proteobacteria;c__Gammaproteobacteria;o__Gammaproteobacteria_Incertae_Sedis;f__Unknown_Family;g__Acidibacter;__	7	1	0	0	0	0	0	1	1	1	1	0	0	0
d__Bacteria;p__Proteobacteria;c__Alphaproteobacteria;o__Rickettsiales;f__Rickettsiaceae;g__Candidatus_Megaira;__	13	0	0	0	0	0	0	1	1	8	48	80	88	89
d__Bacteria;p__Firmicutes;c__Clostridia;o__Clostridia_UCG-014;f__Clostridia_UCG-014;g__Clostridia_UCG-014;__	8	0	0	0	0	0	0	0	0	2	46	82	88	89
d__Bacteria;p__Cyanobacteria;c__Cyanobacteriia;o__Phormidesmiales;f__Phormidesmiaceae;g__Phormidesmis_ANT.LACV5.1;__	8	0	0	0	0	0	0	0	0	0	41	70	86	90
d__Bacteria;p__Bacteroidota;c__Bacteroidia;o__Flavobacteriales;f__Flavobacteriaceae;g__Lutibacter;__	2	0	0	0	0	0	0	0	0	0	0	0	0	41
d__Bacteria;p__Patescibacteria;c__Saccharimonadia;o__Saccharimonadales;f__Saccharimonadales;g__Saccharimonadales;s__uncultured_candidate	3	4	3	2	0	0	0	0	0	0	0	0	0	0
d__Bacteria;p__Verrucomicrobiota;c__Verrucomicrobiae;o__Verrucomicrobiales;f__Akkermansiaceae;g__Akkermansia;__	3	0	0	0	0	0	0	0	0	0	0	0	0	0
d__Bacteria;p__Proteobacteria;c__Gammaproteobacteria;o__Competibacterales;f__Competibacteraceae;g__Candidatus_Competibacter;__	8	0	0	0	0	0	0	0	0	0	0	0	0	0
d__Bacteria;p__Methylomirabilota;c__Methylomirabilia;o__Rokubacteriales;f__Rokubacteriales;g__Rokubacteriales;s__uncultured_bacterium	1	0	0	0	0	0	0	0	0	0	0	0	0	0

[truncated: 2 more sheets: Table S9b, Table S10]
